# Supplementary material for: Burden of early neonatal mortality in Sub-Saharan Africa. A systematic review and meta-analysis
Source: PLoS One. 2024 Jul 25;19(7):e0306297. doi: 10.1371/journal.pone.0306297 (PMC11271883; doi:10.1371/journal.pone.0306297)
Supplement: S1 Dataset — (XLSX) [file pone.0306297.s001.xlsx]

## Sheet: Sheet1
Firtst Author	year	country	study design	sample size	cases	Prevalence /100	prevalence/1000	SEP	prevalence period	study setting
Chelo et al	2012	Cameroon	Cross -sectional	1623	8	0.492914	4.92914	0.173842	2007-2008	Hospital based
Engmann et al	2009	Central Africa	Prospective	8230	263.4	3.20049	32.0049	0.194019	2005-2007	Hospital based
Tamir et al	2023	Ethiopia	Cross -sectional	10525	440	4.18052	41.8052	0.195088	______	Population based
Ahmed et al	2023	Ethiopia	Retrospective	765	99	12.9412	129.412	1.21356	2019-2021	Hospital based
Tesfay et al	2022	Ethiopia	Cross -sectional	3814	2190	57.42	574.2	0.800652		Population based
Worku et al	2012	Ethiopia	Retrospective	3789	881	23.2515	232.515	0.686275	2001-2005	Hospital based
Mc Kinnon et al	2014	Ethiopia	Cross -sectional	7668	231	3.01252	30.1252	0.195201		Population based
Engmann et al	2012	Ghana	Cross -sectional	20497	293	1.42948	14.2948	0.0829119	2002-208	Population based
Avoka et al	2018	Ghana	Retrospective	811	7.3	0.900123	9.00123	0.331648	2013-2014	Hospital based
Ezeh et al	2017	Nigeria	Cross -sectional	63844	1749	2.73949	27.3949	0.0646016		Population based
Dahiru et al	2015	Nigeria	Cross -sectional	119024	3772	3.16911	31.6911	0.050776		Population based
Ersdal et al	2012	Tanzania	Prospective	4720	49	1.03814	10.3814	0.147533	2009	Hospital based
Shayo et al	2022	Tanzania	Retrospective	20250	369	1.82222	18.2222	0.0939928	2015-2019	Hospital based
Lohela et al	2012	Malawi&Zambia	Cross -sectional	12613	294	2.33093	23.3093	0.134349		Population based
